# Supplementary material for: A Computational Understanding of Inter-Individual Variability in CYP2D6 Activity to Investigate the Impact of Missense Mutations on Ochratoxin A Metabolism
Source: Toxins (Basel). 2022 Mar 14;14(3):207. doi: 10.3390/toxins14030207 (PMC8950366; doi:10.3390/toxins14030207)
Supplement: Supplementary file 1 [file toxins-14-00207-s001.zip]

Archive with 1 entries (1 files):
- toxins-1599668-supplementary.pdf
